# Supplementary material for: Dendritic cells release exosomes together with phagocytosed pathogen; potential implications for the role of exosomes in antigen presentation
Source: J Extracell Vesicles. 2020 Jul 26;9(1):1798606. doi: 10.1080/20013078.2020.1798606 (PMC7480536; doi:10.1080/20013078.2020.1798606)
Supplement: Supplemental Material [file ZJEV_A_1798606_SM0582.zip]

Archive with 4 entries (3 files):
- supplementary/
- supplementary/20200611 Supplementary figures.tif
- supplementary/supplementary movie 1.mp4
- supplementary/supplementary movie 2.mp4
